# Supplementary material for: Predicting protein–carbohydrate binding sites: a deep learning approach integrating protein language model embeddings and structural features
Source: Brief Bioinform. 2026 Jan 29;27(1):bbag008. doi: 10.1093/bib/bbag008 (PMC12853128; doi:10.1093/bib/bbag008)
Supplement: bbag008_Supplemental_Files [file bbag008_supplemental_files.zip]

Archive with 2 entries (2 files):
- Organisms_bbag008.xlsx
- Per_Protein_Chain_Results_bbag008.xlsx
