# Supplementary material for: Predicting protein–carbohydrate binding sites: a deep learning approach integrating protein language model embeddings and structural features
Source: Brief Bioinform. 2026 Jan 29;27(1):bbag008. doi: 10.1093/bib/bbag008 (PMC12853128; doi:10.1093/bib/bbag008)
Supplement: bbag008_Supplemental_Files [file bbag008_supplemental_files.zip › Organisms_bbag008.xlsx]

## Sheet: RCSB
RCSB dataset
PDB_ID	ORGANISM_SCIENTIFIC	Kingdom/Category
1A0T	SALMONELLA TYPHIMURIUM	Bacteria
1ABR	ABRUS PRECATORIUS	Plant
1AC0	ASPERGILLUS NIGER	Fungi
1B1Y	HORDEUM VULGARE	Plant
1B9Z	BACILLUS CEREUS	Bacteria
1BAG	BACILLUS SUBTILIS	Bacteria
1BCS	TRITICUM AESTIVUM	Plant
1BCS	STREPTOMYCES HYGROSCOPICUS	Bacteria
1BCS	MC521-C8	Synthetic construct
1BFB	HOMO SAPIENS	Animal
1BXH	CANAVALIA ENSIFORMIS	Plant
1BYH	SYNTHETIC CONSTRUCT	Synthetic construct
1C7S	SERRATIA MARCESCENS	Bacteria
1C82	STREPTOCOCCUS PNEUMONIAE	Bacteria
1CDG	BACILLUS CIRCULANS	Bacteria
1CEN	CLOSTRIDIUM THERMOCELLUM	Bacteria
1D0K	ESCHERICHIA COLI	Bacteria
1D9U	ENTEROBACTERIA PHAGE LAMBDA	Virus
1DL2	SACCHAROMYCES CEREVISIAE	Fungi
1E6N	SERRATIA MARCESCENS	Bacteria
1ECE	ACIDOTHERMUS CELLULOLYTICUS	Bacteria
1ECY	ESCHERICHIA COLI	Bacteria
1EOM	ELIZABETHKINGIA MENINGOSEPTICA	Bacteria
1EU8	THERMOCOCCUS LITORALIS	Archaea
1F0P	MYCOBACTERIUM TUBERCULOSIS	Bacteria
1FCV	APIS MELLIFERA	Animal
1FV3	CLOSTRIDIUM TETANI	Bacteria
1G0C	BACILLUS SP.	Bacteria
1G1R	HOMO SAPIENS	Animal
1G5N	RATTUS NORVEGICUS	Animal
1GJW	THERMOTOGA MARITIMA	Bacteria
1GMN	HOMO SAPIENS	Animal
1GQJ	PSEUDOMONAS CELLULOSA	Bacteria
1GU3	CELLULOMONAS FIMI	Bacteria
1GUI	THERMOTOGA MARITIMA	Bacteria
1GWL	PIROMYCES EQUI	Fungi
1HV6	SPHINGOMONAS SP.	Bacteria
1HZH	HOMO SAPIENS	Animal
1I82	THERMOTOGA MARITIMA	Bacteria
1I8Q	STREPTOCOCCUS AGALACTIAE	Bacteria
1ISW	STREPTOMYCES OLIVACEOVIRIDIS	Bacteria
1J1M	RICINUS COMMUNIS	Plant
1J84	CLOSTRIDIUM CELLULOVORANS	Bacteria
1JCQ	HOMO SAPIENS	Animal
1JDC	PSEUDOMONAS STUTZERI	Bacteria
1JLX	AMARANTHUS CAUDATUS	Plant
1JOT	MACLURA POMIFERA	Plant
1K9I	HOMO SAPIENS	Animal
1KNM	STREPTOMYCES LIVIDANS	Bacteria
1KWF	CLOSTRIDIUM THERMOCELLUM	Bacteria
1LMT	HOMO SAPIENS	Animal
1LOF	LATHYRUS OCHRUS	Plant
1LSZ	GALLUS GALLUS	Animal
1MJT	STAPHYLOCOCCUS AUREUS	Bacteria
1MS0	TRYPANOSOMA CRUZI	Protista
1OA7	MELANOCARPUS ALBOMYCES	Fungi
1OB2	ESCHERICHIA COLI	Bacteria
1OB2	SACCHAROMYCES CEREVISIAE	Fungi
1OD3	CLOSTRIDIUM STERCORARIUM	Bacteria
1OF4	THERMOTOGA MARITIMA	Bacteria
1OGO	PENICILLIUM MINIOLUTEUM	Fungi
1P6W	HORDEUM VULGARE	Plant
1PNF	ELIZABETHKINGIA MENINGOSEPTICA	Bacteria
1PWB	HOMO SAPIENS	Animal
1QFO	MUS MUSCULUS	Animal
1QKC	ESCHERICHIA COLI K-12	Bacteria
1R6Z	ESCHERICHIA COLI	Bacteria
1R6Z	DROSOPHILA MELANOGASTER	Animal
1RQ5	CLOSTRIDIUM THERMOCELLUM	Bacteria
1SID	MOUSE POLYOMAVIRUS (STRAIN P16 SMALL-PLAQUE)	Virus
1SL6	HOMO SAPIENS	Animal
1TEX	MYCOBACTERIUM SMEGMATIS	Bacteria
1TJ4	SYNECHOCYSTIS SP. PCC 6803	Bacteria
1UH2	THERMOACTINOMYCES VULGARIS	Bacteria
1UR0	BACILLUS LICHENIFORMIS	Bacteria
1US2	CELLVIBRIO JAPONICUS	Bacteria
1USR	NEWCASTLE DISEASE VIRUS	Virus
1UY0	CELLVIBRIO MIXTUS	Bacteria
1UY3	CLOSTRIDIUM STERCORARIUM	Bacteria
1V6A	CYPRINUS CARPIO	Animal
1W2T	THERMOTOGA MARITIMA	Bacteria
1W3F	LAETIPORUS SULPHUREUS	Fungi
1WPC	BACILLUS SP.	Bacteria
1X3Z	SACCHAROMYCES CEREVISIAE	Fungi
1X9D	HOMO SAPIENS	Animal
1XLT	RHODOSPIRILLUM RUBRUM	Bacteria
1XOE	INFLUENZA A VIRUS	Virus
1XT3	NAJA ATRA	Animal
1XWQ	PSEUDOALTEROMONAS HALOPLANKTIS	Bacteria
1YLP	ESCHERICHIA COLI	Bacteria
1Z0M	RATTUS NORVEGICUS	Animal
1ZHS	MICROCYSTIS VIRIDIS	Bacteria
1ZI4	HOMO SAPIENS	Animal
2AE7	HOMO SAPIENS	Animal
2AHG	BACILLUS SP.	Bacteria
2BOD	THERMOMONOSPORA FUSCA	Bacteria
2BS5	RALSTONIA SOLANACEARUM	Bacteria
2C3H	BACILLUS HALODURANS	Bacteria
2C3W	BACILLUS HALODURANS	Bacteria
2C7F	CLOSTRIDIUM THERMOCELLUM	Bacteria
2CIP	CLOSTRIDIUM THERMOCELLUM	Bacteria
2CNC	CELLVIBRIO MIXTUS	Bacteria
2D6M	MUS MUSCULUS	Animal
2DQA	TAPES JAPONICA	Animal
2DUR	CANIS LUPUS FAMILIARIS	Animal
2e+50	HOMO SAPIENS	Animal
2E8Z	BACILLUS SUBTILIS	Bacteria
2EAD	BIFIDOBACTERIUM BIFIDUM	Bacteria
2EBF	PASTEURELLA MULTOCIDA	Bacteria
2EBS	GEOTRICHUM SP. M128	Fungi
2F5T	THERMOCOCCUS LITORALIS	Archaea
2F6D	SACCHAROMYCOPSIS FIBULIGERA	Fungi
2G7C	CLOSTRIDIUM DIFFICILE	Bacteria
2G93	BOS TAURUS	Animal
2GAM	MUS MUSCULUS	Animal
2GGU	HOMO SAPIENS	Animal
2I5J	HUMAN IMMUNODEFICIENCY VIRUS 1	Virus
2I74	MUS MUSCULUS	Animal
2IHO	MARASMIUS OREADES	Fungi
2IHZ	PASTEURELLA MULTOCIDA	Bacteria
2J1E	CLOSTRIDIUM PERFRINGENS	Bacteria
2J1U	STREPTOCOCCUS PNEUMONIAE	Bacteria
2J44	STREPTOCOCCUS PNEUMONIAE	Bacteria
2J72	THERMOTOGA MARITIMA	Bacteria
2J8F	BACTERIOPHAGE CP-1	Virus
2JCQ	MUS MUSCULUS	Animal
2JEN	BACILLUS LICHENIFORMIS	Bacteria
2K46	XENOPUS LAEVIS	Animal
2LIQ	COPRINOPSIS CINEREA	Fungi
2LL4	TOXOPLASMA GONDII	Protista
2LVZ	HOMO SAPIENS	Animal
2MAN	THERMOBIFIDA FUSCA	Bacteria
2MPR	SALMONELLA TYPHIMURIUM	Bacteria
2MSB	RATTUS RATTUS	Animal
2MTZ	BACILLUS SUBTILIS	Bacteria
2N7B	HOMO SAPIENS	Animal
2NLR	STREPTOMYCES LIVIDANS	Bacteria
2NQY	BACILLUS SP.	Bacteria
2NWG	HOMO SAPIENS	Animal
2O7I	THERMOTOGA MARITIMA	Bacteria
2OBS	NOROVIRUS	Virus
2PYS	NOSTOC ELLIPSOSPORUM	Bacteria
2R0H	COPRINUS CINEREUS	Fungi
2R68	HALOTHERMOTHRIX ORENII	Bacteria
2R6G	ESCHERICHIA COLI	Bacteria
2RH1	HOMO SAPIENS	Animal
2RH1	ENTEROBACTERIA PHAGE T4	Virus
2V8L	RHIZOPUS ORYZAE	Fungi
2VGD	ESCHERICHIA COLI	Bacteria
2VH9	TROPAEOLUM MAJUS	Plant
2VJJ	SALMONELLA PHAGE HK620	Virus
2VNG	CLOSTRIDIUM PERFRINGENS	Bacteria
2VRA	DROSOPHILA MELANOGASTER	Animal
2VRQ	THERMOBACILLUS XYLANILYTICUS	Bacteria
2VX6	CELLVIBRIO JAPONICUS	Bacteria
2VXJ	PSEUDOMONAS AERUGINOSA	Bacteria
2W1U	CLOSTRIDIUM PERFRINGENS	Bacteria
2W5F	CLOSTRIDIUM THERMOCELLUM	Bacteria
2W62	SACCHAROMYCES CEREVISIAE	Fungi
2W68	VIBRIO CHOLERAE	Bacteria
2W9L	HOMO SAPIENS	Animal
2W9L	CANINE ADENOVIRUS 2	Virus
2WAB	CLOSTRIDIUM THERMOCELLUM	Bacteria
2WDA	STREPTOMYCES VIOLACEORUBER	Bacteria
2WMI	STREPTOCOCCUS PNEUMONIAE	Bacteria
2WN2	DICTYOSTELIUM DISCOIDEUM	Protista
2WNU	HOMO SAPIENS	Animal
2WR0	UNIDENTIFIED INFLUENZA VIRUS	Virus
2WR9	BURKHOLDERIA CENOCEPACIA	Bacteria
2WSP	THERMOTOGA MARITIMA	Bacteria
2WSV	PORCINE ADENOVIRUS 4	Virus
2WW1	BACTEROIDES THETAIOTAOMICRON	Bacteria
2X61	CAMPYLOBACTER JEJUNI	Bacteria
2X8S	BACILLUS SUBTILIS	Bacteria
2XJR	SACCHAROMYCES CEREVISIAE	Fungi
2YA1	STREPTOCOCCUS PNEUMONIAE	Bacteria
2YB7	CLOSTRIDIUM THERMOCELLUM	Bacteria
2YFS	LACTOBACILLUS JOHNSONII	Bacteria
2YGM	STREPTOCOCCUS PNEUMONIAE	Bacteria
2YIH	PAENIBACILLUS POLYMYXA	Bacteria
2YL9	STREPTOCOCCUS PNEUMONIAE	Bacteria
2YPJ	EUBACTERIUM CELLULOSOLVENS	Bacteria
2Z55	HALOBACTERIUM SP. AUS-2	Bacteria
2Z8D	BIFIDOBACTERIUM LONGUM	Bacteria
2ZEX	THERMOANAEROBACTERIUM POLYSACCHAROLYTICUM	Bacteria
2ZG3	HOMO SAPIENS	Animal
2ZGM	AGROCYBE AEGERITA	Fungi
2ZQ0	BACTEROIDES THETAIOTAOMICRON	Bacteria
2ZQN	LUMBRICUS TERRESTRIS	Animal
2ZUN	PYROCOCCUS HORIKOSHII	Archaea
2ZX3	ONCORHYNCHUS KETA	Animal
2ZXT	ESCHERICHIA COLI (STRAIN K12)	Bacteria
2ZXT	SYNTHETI	Synthetic construct
3A2M	BRADYRHIZOBIUM JAPONICUM	Bacteria
3A2S	NEISSERIA MENINGITIDIS	Bacteria
3A4W	PYROCOCCUS FURIOSUS	Archaea
3A72	PENICILLIUM CHRYSOGENUM	Fungi
3A8E	ACETOBACTER XYLINUS	Bacteria
3A9G	PYROBACULUM AEROPHILUM	Archaea
3ACH	CLOSTRIDIUM JOSUI	Bacteria
3AIH	HOMO SAPIENS	Animal
3AKG	STREPTOMYCES AVERMITILIS	Bacteria
3ALT	CUCUMARIA ECHINATA	Animal
3AMG	THERMOTOGA MARITIMA	Bacteria
3AXE	FIBROBACTER SUCCINOGENES	Bacteria
3B9A	VIBRIO HARVEYI	Bacteria
3BC9	HALOTHERMOTHRIX ORENII	Bacteria
3BVV	DROSOPHILA MELANOGASTER	Animal
3BYN	BACILLUS SUBTILIS	Bacteria
3C4M	ESCHERICHIA COLI	Bacteria
3C4M	HOMO SAPIENS	Animal
3C7G	BACILLUS SUBTILIS	Bacteria
3C9E	HOMO SAPIENS	Animal
3CK7	BACTEROIDES THETAIOTAOMICRON	Bacteria
3CSY	HOMO SAPIENS	Animal
3CSY	EBOLA VIRUS - MAYINGA	Virus
3CSZ	BACTERIOPHAGE PHI-29	Virus
3CU0	HOMO SAPIENS	Animal
3CXA	CAMELUS DROMEDARIUS	Animal
3CXH	SACCHAROMYCES CEREVISIAE	Fungi
3CXH	MUS MUSCULUS	Animal
3DM0	ESCHERICHIA COLI	Bacteria
3DM0	ARABIDOPSIS THALIANA	Plant
3E7J	PEDOBACTER HEPARINUS	Bacteria
3EDD	FLAVOBACTERIUM SP. 92	Bacteria
3EHN	BACTEROIDES THETAIOTAOMICRON	Bacteria
3F5F	ESCHERICHIA COLI K-12	Bacteria
3F5F	GALLUS GALLUS	Animal
3F6J	ESCHERICHIA COLI	Bacteria
3FAX	STREPTOCOCCUS AGALACTIAE COH1	Bacteria
3FHQ	ARTHROBACTER PROTOPHORMIAE	Bacteria
3GXR	GADUS MORHUA	Animal
3H2W	ALICYCLOBACILLUS ACIDOCALDARIUS	Bacteria
3H4Z	ESCHERICHIA COLI	Bacteria
3H4Z	DERMATOPHAGOIDE	Animal
3H6Z	DROSOPHILA MELANOGASTER	Animal
3H6Z	SYNTHETIC CONSTRUCT	Synthetic construct
3H83	BACILLUS ANTHRACIS STR. 'AMES ANCESTOR'	Bacteria
3HL3	BACILLUS ANTHRACIS	Bacteria
3HP8	TUBER BORCHII	Fungi
3HP8	NEUROSPORA CRASSA	Fungi
3HZ3	LACTOBACILLUS REUTERI	Bacteria
3IFE	BACILLUS ANTHRACIS	Bacteria
3ILF	ZOBELLIA GALACTANIVORANS	Bacteria
3IN9	BACTEROIDES THETAIOTAOMICRON	Bacteria
3IT9	ESCHERICHIA COLI	Bacteria
3IWO	ESCHERICHIA COLI	Bacteria
3JUS	HOMO SAPIENS	Animal
3K4Z	CLOSTRIDIUM THERMOCELLUM DSM 4150	Bacteria
3KK6	OVIS ARIES	Animal
3L01	PYROCOCCUS ABYSSI	Archaea
3LDK	ASPERGILLUS JAPONICUS	Fungi
3LEK	STREPTOCOCCUS MITIS	Bacteria
3LIO	PSEUDOALTEROMONAS HALOPLANKTIS	Bacteria
3LL2	GRIFFITHSIA	Protista
3MKK	RUMINOCOCCUS OBEUM	Bacteria
3N13	BACILLUS CEREUS	Bacteria
3N9K	CANDIDA ALBICANS	Fungi
3NBE	CLITOCYBE NEBULARIS	Fungi
3O3U	ESCHERICHIA COLI	Bacteria
3O3U	HOMO SAPIENS	Animal
3OAI	ESCHERICHIA COLI	Bacteria
3OAI	HOMO SAPIENS	Animal
3OB4	ESCHERICHIA COLI	Bacteria
3OB4	ARACHIS HYPOGAEA	Plant
3OBV	MUS MUSCULUS	Animal
3PZO	THERMOTOGA PETROPHILA RKU-1	Bacteria
3Q73	CRYPTOCOCCUS NEOFORMANS	Fungi
3QEF	CELLVIBRIO JAPONICUS	Bacteria
3QMK	HOMO SAPIENS	Animal
3QNQ	BACILLUS CEREUS	Bacteria
3QPH	PYROCOCCUS FURIOSUS	Archaea
3QXQ	ESCHERICHIA COLI	Bacteria
3QYQ	TOXOPLASMA GONDII	Protista
3RSZ	SACCHAROMYCES CEREVISIAE	Fungi
3S4A	CELLULOMONAS UDA	Bacteria
3S5X	PLANKTOTHRIX AGARDHII	Protista
3S6X	REOVIRUS TYPE 3	Virus
3TH0	ENTEROBACTERIA PHAGE P22	Virus
3UER	DEINOCOCCUS GEOTHERMALIS	Bacteria
3UET	BIFIDOBACTERIUM LONGUM SUBSP. INFANTIS	Bacteria
3VF1	GERSEMIA FRUTICOSA	Plant
3VGF	SULFOLOBUS SOLFATARICUS	Archaea
3VHP	THERMOTOGA MARITIMA	Bacteria
3VIK	NEOTERMES KOSHUNENSIS	Animal
3VMO	STREPTOCOCCUS MUTANS	Bacteria
3VPL	VIBRIO	Bacteria
3VQA	HUMAN IMMUNODEFICIENCY VIRUS 1	Virus
3VSU	THERMOANAEROBACTERIUM	Bacteria
3VSZ	CLOSTRIDIUM THERMOCELLUM	Bacteria
3VTR	OSTRINIA FURNACALIS	Animal
3VU2	ORYZA SATIVA JAPONICA GROUP	Plant
3VV1	CAENORHABDITIS ELEGANS	Animal
3VXC	STREPTOMYCES THERMOVIOLACEUS	Bacteria
3W6C	RALSTONIA	Bacteria
3W7W	ESCHERICHIA COLI	Bacteria
3WAS	BACTEROIDES FRAGILIS	Bacteria
3WBD	MUS MUSCULUS	Animal
3WDV	PAECILOMYCES	Fungi
3WG1	AGROCYBE AEGERITA	Fungi
3WIQ	CALDICELLULOSIRUPTOR SACCHAROLYTICUS	Bacteria
3WKG	RHODOTHERMUS MARINUS	Bacteria
3WN2	STREPTOMYCES COELICOLOR	Bacteria
3WP6	NEOCALLIMASTIX PATRICIARUM	Fungi
3WQ0	PYROCOCCUS FURIOSUS	Archaea
3WV6	HOMO SAPIENS	Animal
3X2H	PHANEROCHAETE CHRYSOSPORIUM	Fungi
3ZKK	BIFIDOBACTERIUM ANIMALIS SUBSP. LACTIS BL-04	Bacteria
3ZMR	BACTEROIDES OVATUS	Bacteria
3ZP0	INFLUENZA A VIRUS	Virus
3ZXK	HUMICOLA INSOLENS	Fungi
4A2M	BACTEROIDES THETAIOTAOMICRON	Bacteria
4A3X	CANDIDA GLABRATA	Fungi
4A45	CLOSTRIDIUM PERFRINGENS	Bacteria
4A4A	CLOSTRIDIUM PERFRINGENS	Bacteria
4AK2	BACTEROIDES THETAIOTAOMICRON	Bacteria
4ATF	ZOBELLIA GALACTANIVORANS	Bacteria
4AW7	BACTEROIDES PLEBEIUS	Bacteria
4AYJ	BACTEROIDES OVATUS	Bacteria
4B1M	BACILLUS SUBTILIS	Bacteria
4B3N	ESCHERICHIA COLI	Bacteria
4B3N	MACACA MULATTA	Animal
4B4Q	ESCHERICHIA COLI K-12	Bacteria
4B9L	GEOBACILLUS STEAROTHERMOPHILUS	Bacteria
4BGA	METHANOPYRUS KANDLERI	Bacteria
4BJ0	RHODOTHERMUS MARINUS	Bacteria
4BL8	ESCHERICHIA COLI	Bacteria
4BL8	HOMO SAPIENS	Animal
4BL9	ESCHERICHIA COLI	Bacteria
4BL9	HOMO SAPIENS	Animal
4BPA	PSEUDOMONAS AERUGINOSA PAO1	Bacteria
4RHS	SALMONELLA ENTERICA SUBSP. ENTERICA SEROVA	Bacteria
4RK9	BACILLUS LICHENIFORMIS	Bacteria
4RKK	HOMO SAPIENS	Animal
4RKR	ARTHROBACTER SP.	Bacteria
4S3Q	ESCHERICHIA COLI K-12	Bacteria
4TQM	AGROCYBE AEGERITA	Fungi
4U33	MYCOBACTERIUM TUBERCULOSIS	Bacteria
4U5I	CLOSTRIDIUM THERMOCELLUM ATCC 27405	Bacteria
4UA8	EUBACTERIUM RECTALE DSM 17629	Bacteria
4URR	SHIGELLA PHAGE SF6	Virus
4UZ3	THERMUS THERMOPHILUS	Bacteria
4W7V	XANTHOMONAS AXONOPODIS PV. CITRI	Bacteria
4WTR	RHIZOMUCOR MIEHEI CAU432	Fungi
4WVG	ESCHERICHIA COLI K-12	Bacteria
4WVG	STAPHYLOCOCCUS AUREU	Bacteria
4X1X	RABBIT HEMORRHAGIC DISEASE VIRUS	Virus
4X7R	STAPHYLOCOCCUS AUREUS SUBSP. AUREUS 21178	Bacteria
4XBQ	HOMO SAPIENS	Animal
4XP5	DROSOPHILA MELANOGASTER	Animal
4XP5	MUS MUSCULUS	Animal
4XUR	PAENIBACILLUS BARCINONENSIS	Bacteria
4XXH	ESCHERICHIA COLI K-12	Bacteria
4Y7E	STREPTOMYCES THERMOLILACINUS	Bacteria
4YEE	RATTUS NORVEGICUS	Animal
4YHG	BACTEROIDETES BACTERIUM AC2A	Bacteria
4YMD	HOMO SAPIENS	Animal
4YWP	HOMO SAPIENS	Animal
4YZ5	STREPTOCOCCUS PNEUMONIAE	Bacteria
4YZT	BACILLUS LICHENIFORMIS	Bacteria
4Z3E	ESCHERICHIA COLI	Bacteria
4ZEB	AGROBACTERIUM TUMEFACIENS (STRAIN C58 / ATC	Bacteria
4ZH7	HELICOBACTER PYLORI	Bacteria
4ZLI	SACCHAROPHAGUS DEGRADANS 2-40	Bacteria
4ZNO	DANIO RERIO	Animal
4ZRW	BOS TAURUS	Animal
4ZS9	BIFIDOBACTERIUM ANIMALIS SUBSP. LACTIS BL-04	Bacteria
4ZWB	HOMO SAPIENS	Animal
4ZXW	STREPTOMYCES GLOBISPORUS	Bacteria
5A05	CAULOBACTER CRESCENTUS CB15	Bacteria
5A2B	ANOXYBACILLUS SP.	Bacteria
5A58	STREPTOCOCCUS PNEUMONIAE	Bacteria
5A8O	SACCHAROPHAGUS DEGRADANS 2-40	Bacteria
5AGD	BACILLUS CIRCULANS	Bacteria
5AO8	PSEUDOMONAS AERUGINOSA	Bacteria
5AVA	PHASEOLUS VULGARIS	Plant
5AXH	THERMOANAEROBACTER PSEUDETHANOLICUS ATCC 33223	Bacteria
5AYE	RUMINOCOCCUS ALBUS (STRAIN ATCC 27210 / DS	Bacteria
5AZA	ESCHERICHIA COLI	Bacteria
5AZA	PYROCOCCUS FURIOSUS COM1	Archaea
5B0R	LISTERIA INNOCUA CLIP11262	Bacteria
5BOA	STREPTOCOCCUS SUIS (STRAIN 05ZYH33)	Bacteria
5BV9	BACILLUS PUMILUS	Bacteria
5C7R	ESCHERICHIA COLI O157:H7	Bacteria
5C7R	ZOARCES AMERICANUS	Animal
5C8P	MAGNAPORTHE ORYZAE	Fungi
5CPS	ARABIDOPSIS THALIANA	Plant
5D3G	HUMAN IMMUNODEFICIENCY VIRUS TYPE 1 GROUP	Virus
5D3G	SYNTHETIC CONSTRUCT	Synthetic construct
5D65	HOMO SAPIENS	Animal
5DFM	ESCHERICHIA COLI	Bacteria
5DFM	TETRAHYMENA THERMOPHILA	Protista
5DKZ	CHAETOMIUM THERMOPHILUM (STRAIN DSM 1495 / CB	Fungi
5DXI	CANDIDA ALBICANS	Fungi
5DZG	VITIS VINIFERA	Plant
5E1Q	BACTEROIDES THETAIOTAOMICRON (STRAIN ATCC 2914	Bacteria
5e+58	NEOTOMA LEPIDA	Animal
5e+76	BACTEROIDES OVATUS (STRAIN ATCC 8483 / DSM 189	Bacteria
5E7G	BACTEROIDES OVATUS (STRAIN ATCC 8483 / DSM 189	Bacteria
5e+98	HOMO SAPIENS	Animal
5EBZ	HOMO SAPIENS	Animal
5EDU	ESCHERICHIA COLI	Bacteria
5EDU	HOMO SAPIENS	Animal
5EIY	RHODOBACTER SPHAEROIDES (STRAIN ATCC 17023	Bacteria
5EIY	RHODOBACTER SPHAEROIDES	Bacteria
5F7R	LISTERIA MONOCYTOGENES SEROVAR 1/2A (STRAI	Bacteria
5F7U	LISTERIA MONOCYTOGENES SEROVAR 1/2A (STRAI	Bacteria
5F7V	LISTERIA MONOCYTOGENES SEROVAR 1/2A (STRAI	Bacteria
5F90	CRENOMYTILUS GRAYANUS	Animal
5F93	HELICOBACTER PYLORI	Bacteria
5F93	LAMA GLAMA	Animal
5FQG	CLOSTRIDIUM PERFRINGENS	Bacteria
5FU2	RUMINOCOCCUS FLAVEFACIENS	Bacteria
5G2T	BACTEROIDES THETAIOTAOMICRON	Bacteria
5G3L	ESCHERICHIA COLI	Bacteria
5G60	STREPTOCOCCUS PNEUMONIAE	Bacteria
5GQV	CYANOTHECE SP. (STRAIN ATCC 51142)	Bacteria
5GZA	DANIO RERIO	Animal
5GZF	HOMO SAPIENS	Animal
5GZK	CHITINOPHAGA PINENSIS (STRAIN ATCC 43595 / DS	Bacteria
5GZV	PAENIBACILLUS SP. FPU-7	Bacteria
5H05	MARINE METAGENOME	Metagenome
5H41	CLOSTRIDIUM PHYTOFERMENTANS ISDG	Bacteria
5H4R	CALDICELLULOSIRUPTOR SP. F32	Bacteria
5H9Y	PAENIBACILLUS BARENGOLTZII	Bacteria
5HO9	GEOBACILLUS STEAROTHERMOPHILUS	Bacteria
5HOF	GEOBACILLUS STEAROTHERMOPHILUS	Bacteria
5HON	GEOBACILLUS STEAROTHERMOPHILUS	Bacteria
5HZ7	NEISSERIA MENINGITIDIS	Bacteria
5HZV	ESCHERICHIA COLI (STRAIN K12)	Bacteria
5HZV	HOMO SAPIENS	Animal
5I1T	PEPTOCLOSTRIDIUM DIFFICILE (STRAIN 630)	Bacteria
5I4D	STAPHYLOCOCCUS AUREUS	Bacteria
5II4	ESCHERICHIA COLI O157:H7	Bacteria
5II4	HALIOTIS RUFESCENS	Animal
5IJ1	STREPTOCOCCUS SANGUINIS (STRAIN SK36)	Bacteria
5IUC	STREPTOCOCCUS GORDONII	Bacteria
5J14	RHODOCOCCUS EQUI 103S	Bacteria
5JBE	LACTOBACILLUS REUTERI	Bacteria
5JJ4	ESCHERICHIA COLI O157:H7	Bacteria
5JJ4	HOMO SAPIENS	Animal
5JON	ESCHERICHIA COLI O157:H7	Bacteria
5JON	MUS MUSCULUS	Animal
5JSD	UNIDENTIFIED PHAGE	Virus
5JU9	STREPTOMYCES SP. NRRL B-24361	Bacteria
5K44	MYCOBACTERIUM THERMORESISTIBILE	Bacteria
5KDX	PSEUDOMONAS AERUGINOSA (STRAIN ATCC 15692	Bacteria
5KEN	ZAIRE EBOLAVIRUS	Virus
5KEN	ZAIRE EBOLAVIRUS (STRAIN MAYINGA-76)	Virus
5KEN	HOMO SAPIENS	Animal
5KOR	ARABIDOPSIS THALIANA	Plant
5L6V	ESCHERICHIA COLI K-12	Bacteria
5LA2	RUMINICLOSTRIDIUM THERMOCELLUM	Bacteria
5LGC	ARTHROBACTER SP. AW19M34-1	Bacteria
5LRA	HORDEUM VULGARE VAR. DISTICHUM	Plant
5M03	BACTEROIDES XYLANISOLVENS XB1A	Bacteria
5M4A	SACCHAROMYCES CEREVISIAE	Fungi
5M7I	CLOSTRIDIUM PERFRINGENS (STRAIN 13 / TYPE A)	Bacteria
5MAN	BIFIDOBACTERIUM ADOLESCENTIS	Bacteria
5MDS	VIBRIO HARVEYI	Bacteria
5MUI	BACTEROIDES THETAIOTAOMICRON (STRAIN ATCC 2914	Bacteria
5MWK	BACTEROIDES THETAIOTAOMICRON	Bacteria
5MXG	PHOTORHABDUS ASYMBIOTICA SUBSP. ASYMBIOTIC	Bacteria
5N0C	CLOSTRIDIUM TETANI	Bacteria
5NBP	BACTEROIDES OVATUS	Bacteria
5NXU	PROVIDENCIA STUARTII	Bacteria
5NZ8	CLOSTRIDIUM THERMOCELLUM	Bacteria
5O2O	NEISSERIA MENINGITIDIS	Bacteria
5O8L	LEUCONOSTOC CITREUM	Bacteria
5OFX	PHOTORHABDUS LUMINESCENS SUBSP. LAUMONDI	Bacteria
5OLS	BACTEROIDES THETAIOTAOMICRON	Bacteria
5SWB	STREPTOCOCCUS PNEUMONIAE	Bacteria
5T03	ESCHERICHIA COLI O157:H7	Bacteria
5T03	DANIO RERIO	Animal
5T20	COLOCASIA ESCULENTA	Plant
5T4A	BACILLUS HALODURANS	Bacteria
5TA0	BACTEROIDES UNIFORMIS	Bacteria
5TTD	ESCHERICHIA COLI	Bacteria
5TTD	STREPTOCOCCUS PYOGENES	Bacteria
5U75	STAPHYLOCOCCUS AUREUS	Bacteria
5UAS	PSEUDOALTEROMONAS SP. PLSV	Bacteria
5UE2	HOMO SAPIENS	Animal
5UF4	PETROMYZON MARINUS	Animal
5UI2	ARTHROSPIRA MAXIMA	Bacteria
5V6F	VIBRIO CHOLERAE SEROTYPE O1 (STRAIN ATCC 3931	Bacteria
5W1O	HUMAN PAPILLOMAVIRUS	Virus
5WD7	MANNHEIMIA HAEMOLYTICA	Bacteria
5WHU	SALMONELLA ENTERICA SUBSP. ENTERICA SEROVA	Bacteria
5WV9	OSTRINIA FURNACALIS	Animal
5X3J	KRIBBELLA FLAVIDA DSM 17836	Bacteria
5X7H	PAENIBACILLUS SP. 598K	Bacteria
5X7P	PAENIBACILLUS SP. 598K	Bacteria
5XBX	AMPULLARIA CROSSEAN	Animal
5XBZ	RHIZOMUCOR MIEHEI	Fungi
5XFI	CALYSTEGIA SEPIUM	Plant
5XO2	HOMO SAPIENS	Animal
5XO2	HUMAN HERPESVIRUS 1	Virus
5XQJ	PENICILLIUM CHRYSOGENUM	Fungi
5XSW	THERMOCOCCUS CHITONOPHAGUS	Archaea
5Y2G	ESCHERICHIA COLI	Bacteria
5Y2G	STREPTOCOCCUS AGALACTIAE	Bacteria
5YN7	KLEBSIELLA PNEUMONIAE	Bacteria
5YRF	PTERIA PENGUIN	Animal
5YSD	LISTERIA INNOCUA SEROVAR 6A (STRAIN ATCC BAA	Bacteria
5YSZ	THERMOBIFIDA FUSCA YX	Bacteria
5Z0R	ESCHERICHIA COLI	Bacteria
5Z88	UNIDENTIFIED INFLUENZA VIRUS	Virus
5ZHO	HUMAN ROTAVIRUS C	Virus
5ZIC	HOMO SAPIENS	Animal
5ZKW	ARTHROBACTER CHLOROPHENOLICUS A6	Bacteria
5ZQS	BACILLUS PUMILUS	Bacteria
6A0J	ARTHROBACTER GLOBIFORMIS	Bacteria
6A56	ANTHOPLEURA JAPONICA	Animal
6A8H	GEOBACILLUS THERMODENITRIFICANS	Bacteria
6AG0	GEOBACILLUS STEAROTHERMOPHILUS	Bacteria
6ANV	PSEUDOMONAS PHAGE JBD30	Virus
6ANV	ESCHERICHIA COL	Bacteria
6AOX	ESCHERICHIA COLI	Bacteria
6B3P	EUBACTERIUM RECTALE DSM 17629	Bacteria
6BN0	PASSALORA FULVA	Fungi
6BS6	BACTEROIDES THETAIOTAOMICRON (STRAIN ATCC 2914	Bacteria
6BSW	ARABIDOPSIS THALIANA	Plant
6BVG	BACILLUS CEREUS (STRAIN ZK / E33L)	Bacteria
6CVB	ENTEROVIRUS D68	Virus
6DD5	ESCHERICHIA COLI O157:H7	Bacteria
6DD5	MARINOMONA	Bacteria
6DFE	ESCHERICHIA COLI	Bacteria
6E0W	ENTEROBACTERIA PHAGE PHI92	Virus
6e+61	BACTEROIDES OVATUS	Bacteria
6EEV	DELFTIA ACIDOVORANS	Bacteria
6EFD	STREPTOCOCCUS GORDONII STR. CHALLIS	Bacteria
6EJJ	CAMPYLOBACTER JEJUNI	Bacteria
6EN3	STREPTOCOCCUS PYOGENES	Bacteria
6EN3	VIBRIO CHOLERAE	Bacteria
6ENY	HOMO SAPIENS	Animal
6EPZ	RHIZOBIUM RADIOBACTER	Bacteria
6ER4	RUMINOCOCCUS GNAVUS ATCC 29149	Bacteria
6EUF	BACTEROIDES THETAIOTAOMICRON (STRAIN ATCC 2914	Bacteria
6F7K	SALMONELLA PHAGE DET7	Virus
6F8N	SERRATIA PROTEAMACULANS (STRAIN 568)	Bacteria
6FCR	PSEUDOMONAS AERUGINOSA	Bacteria
6FFL	BDELLOVIBRIO BACTERIOVORUS HD100	Bacteria
6FOF	HOMO SAPIENS	Animal
6FX1	PHOLIOTA SQUARROSA	Fungi
6GKE	ALEURIA AURANTIA	Fungi
6GN6	PAENIBACILLUS THIAMINOLYTICUS	Bacteria
6GNE	ARABIDOPSIS THALIANA	Plant
6GNG	CYANOPHORA PARADOXA	Protista
6H0H	BIFIDOBACTERIUM ANIMALIS SUBSP. LACTIS BL-04	Bacteria
6H64	HOMO SAPIENS	Animal
6HH9	ROSEBURIA INTESTINALIS L1-82	Bacteria
6HQ8	METAGENOME	Metagenome
6HUR	BIFIDOBACTERIUM LONGUM SUBSP. INFANTIS	Bacteria
6HVM	LISTERIA MONOCYTOGENES SEROVAR 1/2A (STRAI	Bacteria
6I0A	PSEUDOMONAS AERUGINOSA	Bacteria
6I5R	BIFIDOBACTERIUM ANIMALIS SUBSP. LACTIS ATC	Bacteria
6IBW	NEOSARTORYA FUMIGATA (STRAIN ATCC MYA-4609	Fungi
6INZ	STREPTOBACILLUS MONILIFORMIS DSM 12112	Bacteria
6IYG	PELOMONAS SACCHAROPHILA	Bacteria
6JEQ	PAENIBACILLUS BARENGOLTZII	Bacteria
6JGD	HORDEUM VULGARE SUBSP. VULGARE	Plant
6JR7	FLAVOBACTERIUM JOHNSONIAE (STRAIN ATCC 17061	Bacteria
6JWI	MUS MUSCULUS	Animal
6JWI	SACCHAROMYCES CEREVISIAE S288C	Fungi
6K0N	PAENIBACILLUS GLYCANILYTICUS	Bacteria
6K54	METAGENOME	Metagenome
6KIH	THERMOSYNECHOCOCCUS ELONGATUS	Bacteria
6KPN	CORDYCEPS MILITARIS CM01	Fungi
6KQT	EUBACTERIUM RAMULUS ATCC 29099	Bacteria
6LCL	THERMUS THERMOPHILUS (STRAIN HB8 / ATCC 27634	Bacteria
6LF2	SEPTIFER VIRGATUS	Animal
6LGF	BOMBYX MORI	Animal
6LJA	BACTEROIDES INTESTINALIS DSM 17393	Bacteria
6LZQ	VIBRIO HARVEYI (STRAIN 1DA3)	Bacteria
6M0R	SACCHAROMYCES CEREVISIAE (STRAIN ATCC 204508	Fungi
6M4M	EISENIA FETIDA	Animal
6MDS	STREPTOCOCCUS PYOGENES	Bacteria
6MVJ	NEUROSPORA CRASSA (STRAIN ATCC 24698 / 74-OR23	Fungi
6N1B	FLAVONIFRACTOR PLAUTII	Bacteria
6NTU	HOMO SAPIENS	Animal
6NWH	CLOSTRIDIUM PERFRINGENS (STRAIN 13 / TYPE A)	Bacteria
6OEU	HOMO SAPIENS	Animal
6OHE	LACTOBACILLUS CASEI	Bacteria
6P4M	SALMONELLA ENTERICA SUBSP. ENTERICA SEROVA	Bacteria
6PHW	STREPTOCOCCUS PNEUMONIAE SEROTYPE 4 (STRAI	Bacteria
6PQL	STREPTOCOCCUS PNEUMONIAE TIGR4	Bacteria
6Q40	ZYMOSEPTORIA TRITICI IPO323	Fungi
6R31	CLOSTRIDIUM THERMOCELLUM (STRAIN ATCC 27405	Bacteria
6RJY	GEOBACILLUS STEAROTHERMOPHILUS	Bacteria
6RY5	CHAETOMIUM THERMOPHILUM (STRAIN DSM 1495 / CB	Fungi
6SAU	CORDYCEPS FARINOSA	Fungi
6SHM	SALEGENTIBACTER SP. HEL_I_6	Bacteria
6STO	ARUNDO DONAX	Plant
6T1D	PLEUROTUS OSTREATUS	Fungi
6TLZ	MYCOPLASMA PNEUMONIAE M129	Bacteria
6UB0	BLASTOMYCES GILCHRISTII (STRAIN SLH14081)	Fungi
6UBA	AUREOBASIDIUM NAMIBIAE CBS 147.97	Fungi
6VLD	HOMO SAPIENS	Animal
6WLB	POPULUS TREMULA X POPULUS TREMULOIDES	Plant
6WVP	HOMO SAPIENS	Animal
6X3M	STREPTOCOCCUS PYOGENES PHAGE H4489A	Virus
6X91	ESCHERICHIA COLI	Bacteria
6X91	HOMO SAPIENS	Animal
6XKG	HOMO SAPIENS	Animal
6XQF	UNCULTURED BACTERIUM	Bacteria
6XT1	CLOSTRIDIUM PERFRINGENS	Bacteria
6YHW	ESCHERICHIA COLI	Bacteria
6Z9A	BACTEROIDES THETAIOTAOMICRON (STRAIN ATCC 2914	Bacteria
6ZHO	ESCHERICHIA COLI (STRAIN K12)	Bacteria
6ZHO	HOMO SAPIENS	Animal
6ZZW	BURKHOLDERIA CENOCEPACIA (STRAIN ATCC BAA-245	Bacteria
7BJ4	HALALKALICOCCUS JEOTGALI B3	Bacteria
7BU7	ENTEROBACTERIA PHAGE T4	Virus
7BU7	HOMO SAPIENS	Animal
7BU7	CAMELIDAE MIXED LIBRARY	Metagenome
7BVT	ARTHROBACTER GLOBIFORMIS	Bacteria
7C66	THERMUS THERMOPHILUS (STRAIN HB8 / ATCC 27634	Bacteria
7D5K	GOSSYPIUM HIRSUTUM	Plant
7DVJ	BACILLUS SP. N16-5	Bacteria
7EAW	ARABIDOPSIS THALIANA	Plant
7EHQ	PAENIBACILLUS SP. FPU-7	Bacteria
7EIQ	PROTEUS VULGARIS	Bacteria
7FDZ	BRENNERIA SP. ENID312	Bacteria
7JGH	PLASMODIUM FALCIPARUM (ISOLATE NF54)	Protista
7JWF	PSEUDOALTEROMONAS DISTINCTA	Bacteria
7LAM	CAMPYLOBACTER JEJUNI	Bacteria
7LST	RUMINOCOCCUS BROMII	Bacteria
7MO7	HOMO SAPIENS	Animal
7NOX	BACTEROIDES OVATUS ATCC 8483	Bacteria
7PGM	HOMO SAPIENS	Animal
7PR9	BURKHOLDERIA PSEUDOMALLEI (STRAIN K96243)	Bacteria
7PUK	ENTEROCOCCUS FAECALIS	Bacteria
7QF7	HOMO SAPIENS	Animal
7R1L	ACETIVIBRIO THERMOCELLUS	Bacteria
7RPY	RUMINOCOCCUS BROMII L2-63	Bacteria
7SCD	ESCHERICHIA COLI	Bacteria
7SCD	HOMO SAPIENS	Animal
7SKA	HUMAN IMMUNODEFICIENCY VIRUS 1	Virus
7UWV	RUMINOCOCCUS BROMII L2-63	Bacteria
7V6I	BIFIDOBACTERIUM SAGUINI DSM 23967	Bacteria
7VU1	ESCHERICHIA COLI (STRAIN K12)	Bacteria
7WJC	LACTOCOCCUS LACTIS SUBSP. CREMORIS MG1363	Bacteria
7WWC	PEDOBACTER SP.	Bacteria
7X87	IGNAVIBACTERIUM ALBUM	Bacteria
7Y0W	HOMO SAPIENS	Animal
7YL6	LACTOCOCCUS LACTIS SUBSP. LACTIS	Bacteria
7YWF	ORYZA SATIVA	Plant
7ZCN	BRADYRHIZOBIUM SP. ORS 375	Bacteria
7ZOA	BRUCELLA ABORTUS 2308	Bacteria
8AD2	NICOTIANA TABACUM	Plant
8AT1	ESCHERICHIA COLI	Bacteria
8B8F	LACCARIA BICOLOR S238N-H53	Fungi
8BFY	STREPTOMYCES SCABIEI	Bacteria
8C7F	THERMOTOGA MARITIMA MSB8	Bacteria
8D3A	HOMO SAPIENS	Animal
8DL1	BACTEROIDES OVATUS ATCC 8483	Bacteria
8EKX	ESCHERICHIA COLI K-12	Bacteria
8EKX	HOMO SAPIENS	Animal
8EW1	PHOCAEICOLA PLEBEIUS DSM 17135	Bacteria
8HPS	MYCOLICIBACTERIUM SMEGMATIS MC2 155	Bacteria
8IIY	ESCHERICHIA COLI	Bacteria
8IIY	HOMO SAPIENS	Animal
8IQ9	KLEBSIELLA PHAGE VLC6	Virus
8J25	ESCHERICHIA COLI (STRAIN K12)	Bacteria
8J25	HOMO SAPIENS	Animal
8JA7	MYCOBACTERIUM TUBERCULOSIS H37RV	Bacteria
8OYE	CLOSTRIDIUM PERFRINGENS	Bacteria
8PBZ	MYCOPLASMOIDES GENITALIUM G37	Bacteria
8R8A	CUCUMIS MELO	Plant
8RHI	PSEUDOMONAS AERUGINOSA	Bacteria
8U4F	BACILLUS LICHENIFORMIS DSM 13 = ATCC 14580	Bacteria
8XXA	RHODOTHERMUS MARINUS JCM 9785	Bacteria

## Sheet: Uniprot
Uniprot dataset
Uniprot_ID	ORGANISM_SCIENTIFIC	Kingdom/Category
A0A0H3KNE7	Burkholderia multivorans (strain ATCC 17616 / 249)	Bacteria
A0A172U6X0	Methylomonas sp. (strain DH-1)	Bacteria
A0A646QV53	Mytilisepta virgata	Animal
A0A6M7H989	Escherichia coli O157:H7	Bacteria
A0QQ53	Mycolicibacterium smegmatis (strain ATCC 700084 / mc(2)155)	Bacteria
A0QYB3	Mycolicibacterium smegmatis (strain ATCC 700084 / mc(2)155)	Bacteria
A0ZZH6	Bifidobacterium adolescentis (strain ATCC 15703 / DSM 20083 / NCTC 11814 / E194a)	Bacteria
E8MGH8	Bifidobacterium longum subsp. longum (strain ATCC 15707 / DSM 20219 / JCM 1217 / NCTC 11818 / E194b)	Bacteria
F0M433	Pseudarthrobacter phenanthrenivorans (strain DSM 18606 / JCM 16027 / LMG 23796 / Sphe3)	Bacteria
G7CES0	Mycolicibacterium thermoresistibile (strain ATCC 19527 / DSM 44167 / CIP 105390 / JCM 6362 / NCTC 10409 / 316)	Bacteria
G8JZT0	Bacteroides thetaiotaomicron (strain ATCC 29148 / DSM 2079 / JCM 5827 / CCUG 10774 / NCTC 10582 / VPI-5482 / E50)	Bacteria
O00214	Homo sapiens	Animal
P04385	Saccharomyces cerevisiae (strain ATCC 204508 / S288c)	Fungi
P05655	Bacillus subtilis (strain 168)	Bacteria
P0AEE5	Escherichia coli (strain K12)	Bacteria
P0AER0	Escherichia coli (strain K12)	Bacteria
P0AGF4	Escherichia coli (strain K12)	Bacteria
P32170	Escherichia coli (strain K12)	Bacteria
P39325	Escherichia coli (strain K12)	Bacteria
P45548	Escherichia coli (strain K12)	Bacteria
P52790	Homo sapiens	Animal
P76015	Escherichia coli (strain K12)	Bacteria
P83790	Phytolacca americana	Plant
P93193	Ipomoea batatas	Plant
P9WMW9	Mycobacterium tuberculosis (strain ATCC 25618 / H37Rv)	Bacteria
Q128M1	Polaromonas sp. (strain JS666 / ATCC BAA-500)	Bacteria
Q206Z5	Coprinopsis cinerea	Fungi
Q39487	Colocasia esculenta	Plant
Q3JWH7	Burkholderia pseudomallei (strain 1710b)	Bacteria
Q4WW81	Aspergillus fumigatus (strain ATCC MYA-4609 / CBS 101355 / FGSC A1100 / Af293)	Fungi
Q7KWJ5	Plasmodium falciparum (isolate 3D7)	Protista
Q7LYW4	Thermococcus litoralis (strain ATCC 51850 / DSM 5473 / JCM 8560 / NS-C)	Archaea
Q7LYW7	Thermococcus litoralis (strain ATCC 51850 / DSM 5473 / JCM 8560 / NS-C)	Archaea
Q7M537	Thermococcus litoralis (strain ATCC 51850 / DSM 5473 / JCM 8560 / NS-C)	Archaea
Q868M7	Cucumaria echinata	Animal
Q8A1G2	Bacteroides thetaiotaomicron (strain ATCC 29148 / DSM 2079 / JCM 5827 / CCUG 10774 / NCTC 10582 / VPI-5482 / E50)	Bacteria
Q8GJ44	Thermoclostridium stercorarium	Bacteria
Q9KG76	Halalkalibacterium halodurans (strain ATCC BAA-125 / DSM 18197 / FERM 7344 / JCM 9153 / C-125)	Bacteria
Q9LT15	Arabidopsis thaliana	Plant
Q9RFR0	Rhodothermus marinus	Bacteria
Q9RHG4	Microcystis viridis	Bacteria
Q9SU50	Arabidopsis thaliana	Plant
