# Supplementary material for: Predicting protein–carbohydrate binding sites: a deep learning approach integrating protein language model embeddings and structural features
Source: Brief Bioinform. 2026 Jan 29;27(1):bbag008. doi: 10.1093/bib/bbag008 (PMC12853128; doi:10.1093/bib/bbag008)
Supplement: bbag008_Supplemental_Files [file bbag008_supplemental_files.zip › Per_Protein_Chain_Results_bbag008.xlsx]

## Sheet: independent_Experimental
independent_Experimental
Protein chain	SN	SP	BACC	ACC	PREC	F1	MCC	AUC	AUPR
4BQ4A	0.706	0.989	0.847	0.983	0.6	0.649	0.642	0.948	0.58
4BQFA	0.333	0.983	0.658	0.978	0.125	0.182	0.195	0.891	0.124
4BXDA	0.3	0.976	0.638	0.949	0.333	0.316	0.29	0.796	0.287
4BZGA	0.4	1	0.7	0.981	1	0.571	0.626	0.988	0.754
4C1PA	0.632	0.98	0.806	0.97	0.462	0.533	0.525	0.967	0.558
4C1XA	1	0.918	0.959	0.92	0.286	0.444	0.512	0.987	0.751
4C3XB	0	0.988	0.494	0.97	0	0	-0.015	0.571	0.031
4CD7A	0.556	0.97	0.763	0.959	0.357	0.435	0.425	0.882	0.504
4CFOA	0.714	0.972	0.843	0.966	0.357	0.476	0.491	0.979	0.426
4CP0A	0.857	0.986	0.921	0.982	0.667	0.75	0.747	0.978	0.84
4CUBA	0.429	0.988	0.708	0.966	0.6	0.5	0.49	0.954	0.559
4CUCA	0.625	0.983	0.804	0.98	0.263	0.37	0.397	0.981	0.44
4D5BA	0	0.98	0.49	0.92	0	0	-0.036	0.755	0.135
4DENA	0.882	0.821	0.852	0.83	0.469	0.612	0.559	0.916	0.53
4DOEA	0.818	0.964	0.891	0.96	0.36	0.5	0.527	0.966	0.392
4DQJA	0.6	0.929	0.765	0.905	0.4	0.48	0.441	0.943	0.647
4DRVA	0	0.981	0.49	0.945	0	0	-0.027	0.656	0.075
4DUWA	0.538	0.992	0.765	0.986	0.467	0.5	0.494	0.989	0.513
4DYGA	0.333	0.91	0.622	0.888	0.125	0.182	0.154	0.883	0.182
4EDQA	1	0.996	0.998	0.996	0.905	0.95	0.949	1	0.995
4EGCA	1	0.987	0.993	0.987	0.588	0.741	0.762	0.998	0.881
4ENEB	0	0.991	0.495	0.962	0	0	-0.017	0.76	0.062
4EXKA	1	0.991	0.996	0.992	0.8	0.889	0.891	0.997	0.867
4EZMC	0.25	0.984	0.617	0.939	0.5	0.333	0.325	0.727	0.302
4F8OA	0.333	0.899	0.616	0.862	0.188	0.24	0.179	0.829	0.187
4F9FA	0.714	0.972	0.843	0.968	0.278	0.4	0.433	0.985	0.561
4FCHA	0.333	0.923	0.628	0.906	0.111	0.167	0.152	0.84	0.169
4FE9A	0.556	0.97	0.763	0.962	0.278	0.37	0.376	0.951	0.378
4FFGA	0	0.97	0.485	0.958	0	0	-0.02	0.776	0.034
4FFTB	0.429	0.89	0.659	0.874	0.12	0.188	0.177	0.85	0.198
4GC2B	0.429	0.935	0.682	0.922	0.15	0.222	0.221	0.799	0.222
4GK9A	1	0.808	0.904	0.828	0.377	0.547	0.552	0.987	0.878
4GKXA	0.857	0.96	0.908	0.957	0.4	0.545	0.568	0.988	0.897
4GU3A	0	0.975	0.487	0.941	0	0	-0.03	0.585	0.045
4GYJA	1	0.974	0.987	0.974	0.333	0.5	0.57	0.991	0.467
4GZIA	0.7	0.98	0.84	0.971	0.538	0.609	0.6	0.963	0.563
4H04A	0.75	0.992	0.871	0.987	0.643	0.692	0.688	0.987	0.736
4H1GA	1	0.995	0.998	0.996	0.833	0.909	0.911	0.999	0.92
4HIZA	0	0.977	0.488	0.967	0	0	-0.016	0.797	0.028
4HJYA	0.737	0.988	0.862	0.962	0.875	0.8	0.783	0.978	0.904
4HLNA	0	0.968	0.484	0.952	0	0	-0.023	0.456	0.015
4HMEA	0.778	0.979	0.878	0.975	0.389	0.519	0.54	0.979	0.656
4I9EA	0.143	0.979	0.561	0.963	0.111	0.125	0.108	0.854	0.091
4J3SA	0.368	0.978	0.673	0.965	0.28	0.318	0.303	0.733	0.308
4JCWA	0.75	0.938	0.844	0.931	0.333	0.462	0.471	0.948	0.438
4JRNA	0.143	0.974	0.558	0.957	0.1	0.118	0.098	0.84	0.095
4KPMA	0.778	0.972	0.875	0.95	0.778	0.778	0.75	0.936	0.844
4KV3A	1	0.98	0.99	0.98	0.55	0.71	0.734	0.998	0.907
4KYRA	0.125	0.957	0.541	0.861	0.273	0.171	0.116	0.722	0.307
4KYTA	0	0.994	0.497	0.986	0	0	-0.007	0.436	0.008
4L6TB	0.125	0.918	0.521	0.857	0.111	0.118	0.04	0.8	0.281
4LO5B	0	0.998	0.499	0.983	0	0	-0.006	0.643	0.026
4LYQA	0.846	0.968	0.907	0.964	0.458	0.595	0.607	0.978	0.793
4M1UF	0.357	0.893	0.625	0.786	0.455	0.4	0.275	0.791	0.516
4MY2A	1	0.987	0.994	0.987	0.667	0.8	0.811	0.999	0.959
4N2ZA	0.75	0.968	0.859	0.962	0.375	0.5	0.514	0.966	0.419
4NUFA	1	0.987	0.993	0.987	0.611	0.759	0.777	0.998	0.867
4NZ1A	0.667	0.97	0.818	0.963	0.333	0.444	0.455	0.92	0.445
4O7PB	0.75	0.984	0.867	0.98	0.462	0.571	0.579	0.977	0.499
4O8PA	0.778	0.98	0.879	0.974	0.538	0.636	0.635	0.972	0.593
4OAAA	0.5	0.971	0.736	0.962	0.267	0.348	0.347	0.947	0.256
4OJOB	0	0.985	0.493	0.976	0	0	-0.012	0.374	0.008
4OKDA	0.452	0.981	0.716	0.96	0.483	0.467	0.446	0.925	0.526
4ONTD	0.143	0.992	0.567	0.944	0.5	0.222	0.246	0.909	0.393
4OOZA	0.467	0.969	0.718	0.948	0.389	0.424	0.399	0.873	0.315
4OUJA	0.875	0.949	0.912	0.947	0.333	0.483	0.521	0.959	0.68
4OWLB	0.667	0.951	0.809	0.931	0.5	0.571	0.541	0.96	0.724
4P00A	0.129	0.983	0.556	0.946	0.25	0.17	0.154	0.78	0.179
4PEYA	0.571	0.968	0.77	0.958	0.32	0.41	0.408	0.919	0.38
4PMZA	1	0.976	0.988	0.977	0.588	0.741	0.758	0.996	0.879
4PYHA	0.615	0.95	0.783	0.935	0.364	0.457	0.442	0.942	0.487
4QRZA	0.909	0.976	0.942	0.974	0.526	0.667	0.681	0.99	0.745
4QVHA	1	0.985	0.992	0.985	0.55	0.71	0.736	0.999	0.941
4R2FA	0.727	0.974	0.851	0.967	0.444	0.552	0.553	0.969	0.567
4R9GA	0.727	0.977	0.852	0.97	0.471	0.571	0.571	0.98	0.752
4RCOA	0.7	0.995	0.847	0.979	0.875	0.778	0.772	0.92	0.683
4RFBA	0.267	0.966	0.617	0.912	0.4	0.32	0.282	0.453	0.211
4RGAA	0.091	0.979	0.535	0.954	0.111	0.1	0.077	0.504	0.072
6Q4ZA	1	0.977	0.988	0.977	0.533	0.696	0.722	0.994	0.779
6R41A	0	0.999	0.499	0.99	0	0	-0.003	0.747	0.02
6RUXA	0.833	0.973	0.903	0.971	0.333	0.476	0.516	0.986	0.418
6S21A	0.7	0.983	0.842	0.977	0.467	0.56	0.561	0.974	0.529
6SGFA	1	0.893	0.947	0.899	0.35	0.519	0.559	0.95	0.487
6SLMA	1	0.983	0.991	0.983	0.526	0.69	0.719	0.998	0.823
6SYUA	0.238	0.984	0.611	0.945	0.455	0.312	0.303	0.778	0.256
6T8KA	0.588	0.986	0.787	0.97	0.625	0.606	0.591	0.975	0.59
6U0ZA	0.091	0.961	0.526	0.925	0.091	0.091	0.052	0.694	0.123
6UB4A	0.25	0.95	0.6	0.927	0.143	0.182	0.153	0.57	0.093
6UPDA	0.667	0.975	0.821	0.963	0.5	0.571	0.559	0.919	0.703
6VT2A	0.435	0.99	0.712	0.958	0.714	0.541	0.538	0.93	0.607
6WN8E	0	0.955	0.478	0.914	0	0	-0.045	0.616	0.066
6WWXA	0.933	0.891	0.912	0.894	0.333	0.491	0.521	0.925	0.519
6X5TA	0.7	0.98	0.84	0.974	0.438	0.538	0.541	0.964	0.496
6XA5A	1	0.955	0.978	0.957	0.529	0.692	0.711	0.998	0.966
6XN2A	0.667	0.972	0.819	0.967	0.308	0.421	0.439	0.906	0.534
6XRXA	1	0.983	0.992	0.984	0.526	0.69	0.719	0.998	0.836
6Y5YA	0.333	0.996	0.665	0.982	0.667	0.444	0.464	0.886	0.379
6YLJA	0.933	0.973	0.953	0.972	0.583	0.718	0.726	0.991	0.817
6ZAZB	0.125	0.999	0.562	0.984	0.667	0.211	0.284	0.955	0.383
6ZJRA	0.611	0.99	0.8	0.983	0.524	0.564	0.557	0.846	0.568
7B8HA	0.538	0.956	0.747	0.939	0.333	0.412	0.394	0.894	0.362
7BSMG	1	0.97	0.985	0.971	0.6	0.75	0.763	1	1
7BVHA	0.083	0.989	0.536	0.979	0.083	0.083	0.073	0.941	0.115
7BWCA	0.818	0.991	0.905	0.987	0.692	0.75	0.746	0.994	0.808
7CDXA	0.909	0.954	0.932	0.952	0.455	0.606	0.624	0.956	0.645
7DKWA	0.286	0.986	0.636	0.979	0.154	0.2	0.2	0.928	0.195
7E29A	1	0.984	0.992	0.984	0.579	0.733	0.755	0.998	0.841
7EE4A	0.917	0.896	0.906	0.898	0.5	0.647	0.631	0.906	0.754
7EIMA	0.222	0.987	0.605	0.978	0.174	0.195	0.186	0.844	0.085
7EXJA	0.833	0.994	0.914	0.992	0.714	0.769	0.767	0.993	0.779
7FH1A	0.067	1	0.533	0.984	1	0.125	0.256	0.618	0.284
7JJNA	1	0.976	0.988	0.977	0.429	0.6	0.647	0.995	0.645
7L1YA	0.786	0.974	0.88	0.963	0.647	0.71	0.694	0.891	0.605
7LR6A	0.7	0.973	0.837	0.967	0.389	0.5	0.507	0.909	0.6
7MK7A	1	0.975	0.988	0.976	0.471	0.64	0.677	0.992	0.663
7N6OA	0.75	0.99	0.87	0.984	0.692	0.72	0.712	0.991	0.735
7OMTA	1	0.975	0.987	0.975	0.455	0.625	0.666	0.997	0.87
7PODA	0.75	0.947	0.849	0.941	0.3	0.429	0.451	0.971	0.602
7PUGA	0.667	0.978	0.822	0.975	0.25	0.364	0.398	0.98	0.266
7PYUA	0.125	0.934	0.529	0.906	0.062	0.083	0.042	0.678	0.095
7QM2B	0.6	1	0.8	0.976	1	0.75	0.765	0.997	0.967
7RFTA	0.5	0.965	0.732	0.949	0.333	0.4	0.383	0.838	0.323
7RXCB	1	0.979	0.989	0.979	0.55	0.71	0.734	0.999	0.934
7SKAA	0.378	0.959	0.669	0.912	0.452	0.412	0.366	0.712	0.361
7U3DA	1	0.978	0.989	0.978	0.348	0.516	0.583	0.997	0.818
7UWWA	0.455	0.955	0.705	0.946	0.152	0.227	0.241	0.933	0.367
7VTLA	0.625	0.932	0.778	0.925	0.167	0.263	0.296	0.875	0.223
7W4BB	0.833	0.907	0.87	0.904	0.278	0.417	0.447	0.957	0.626
7WR3A	1	0.992	0.996	0.992	0.625	0.769	0.788	1	0.97
7X05A	0.5	0.986	0.743	0.983	0.214	0.3	0.32	0.985	0.521
7XS3A	0.444	0.973	0.709	0.958	0.333	0.381	0.363	0.969	0.522
7YHHA	0.273	0.52	0.396	0.444	0.2	0.231	-0.194	0.335	0.317
7YSHD	0.429	0.976	0.702	0.958	0.375	0.4	0.379	0.945	0.513
7Z64A	0.606	0.971	0.789	0.928	0.741	0.667	0.631	0.947	0.783
7ZNRA	0.441	0.982	0.712	0.945	0.652	0.526	0.509	0.952	0.646
7ZY9A	0.615	0.941	0.778	0.927	0.32	0.421	0.41	0.963	0.691
8ARTA	0.938	0.981	0.959	0.98	0.682	0.789	0.79	0.993	0.84
8AXIA	0.467	0.989	0.728	0.975	0.538	0.5	0.489	0.875	0.488
8BF3A	0.625	0.973	0.799	0.965	0.357	0.455	0.456	0.97	0.678
8BGOA	0.5	0.973	0.736	0.955	0.417	0.455	0.433	0.926	0.399
8DCGA	0	0.966	0.483	0.954	0	0	-0.021	0.644	0.02
8DZDA	0.1	0.946	0.523	0.877	0.143	0.118	0.055	0.613	0.206
8EOGD	0.3	0.991	0.646	0.977	0.429	0.353	0.347	0.71	0.207
8H68A	0.941	0.979	0.96	0.978	0.552	0.696	0.711	0.99	0.819
8IBTA	0.778	0.985	0.882	0.983	0.412	0.538	0.559	0.989	0.516
8IP1A	0.269	0.994	0.631	0.956	0.7	0.389	0.417	0.914	0.522
8IUCA	0.533	0.986	0.76	0.976	0.471	0.5	0.489	0.955	0.464
8J3YA	0.556	0.981	0.768	0.962	0.588	0.571	0.552	0.971	0.618
8JMHA	0.5	0.987	0.744	0.968	0.615	0.552	0.538	0.949	0.59
8PXVB	0.818	0.987	0.903	0.984	0.529	0.643	0.651	0.994	0.773
8SDBA	0.24	0.943	0.591	0.913	0.154	0.188	0.148	0.725	0.108
8WR2B	0	0.96	0.48	0.942	0	0	-0.028	0.612	0.027

## Sheet: independent_ESMFold
independent_ESMFold
Protein chain	SN	SP	BACC	ACC	PREC	F1	MCC	AUC	AUPR
4BQ4A	0.765	0.984	0.874	0.979	0.52	0.619	0.62	0.952	0.621
4BQFA	0.333	0.978	0.656	0.973	0.1	0.154	0.172	0.923	0.126
4BXDA	0.3	0.976	0.638	0.949	0.333	0.316	0.29	0.819	0.306
4BZGA	0.4	0.997	0.698	0.978	0.8	0.533	0.557	0.981	0.709
4C1PA	0.632	0.985	0.808	0.976	0.545	0.585	0.575	0.966	0.551
4C1XA	1	0.929	0.964	0.931	0.316	0.48	0.542	0.981	0.665
4C3XB	0	0.978	0.489	0.96	0	0	-0.02	0.552	0.028
4CD7A	0.667	0.964	0.815	0.955	0.353	0.462	0.465	0.878	0.471
4CFOA	0.857	0.959	0.908	0.957	0.316	0.462	0.505	0.912	0.414
4CP0A	0.857	0.981	0.919	0.977	0.6	0.706	0.706	0.964	0.766
4CUBA	0.286	0.988	0.637	0.961	0.5	0.364	0.359	0.963	0.49
4CUCA	0.625	0.983	0.804	0.98	0.263	0.37	0.397	0.989	0.482
4D5BA	0.053	0.966	0.509	0.91	0.091	0.067	0.024	0.76	0.133
4DENA	0.882	0.811	0.846	0.821	0.455	0.6	0.545	0.909	0.502
4DOEA	0.818	0.964	0.891	0.96	0.36	0.5	0.527	0.961	0.348
4DQJA	0.7	0.937	0.819	0.92	0.467	0.56	0.531	0.946	0.66
4DRVA	0	0.936	0.468	0.902	0	0	-0.05	0.513	0.051
4DUWA	0.538	0.991	0.765	0.985	0.438	0.483	0.478	0.984	0.488
4DYGA	0.222	0.914	0.568	0.888	0.091	0.129	0.09	0.848	0.153
4EDQA	1	0.996	0.998	0.996	0.905	0.95	0.949	1	0.992
4EGCA	1	0.981	0.991	0.981	0.5	0.667	0.7	0.998	0.928
4ENEB	0	0.993	0.497	0.964	0	0	-0.014	0.756	0.062
4EXKA	1	0.991	0.996	0.992	0.8	0.889	0.891	0.998	0.896
4EZMC	0.167	0.989	0.578	0.939	0.5	0.25	0.264	0.716	0.287
4F8OA	0.111	0.93	0.521	0.877	0.1	0.105	0.039	0.829	0.18
4F9FA	0.714	0.981	0.847	0.977	0.357	0.476	0.495	0.986	0.511
4FCHA	0.333	0.923	0.628	0.906	0.111	0.167	0.152	0.883	0.215
4FE9A	0.556	0.968	0.762	0.96	0.263	0.357	0.365	0.962	0.314
4FFGA	0	0.97	0.485	0.958	0	0	-0.02	0.786	0.034
4FFTB	0.429	0.92	0.674	0.903	0.158	0.231	0.218	0.857	0.227
4GC2B	0.429	0.935	0.682	0.922	0.15	0.222	0.221	0.783	0.202
4GK9A	1	0.804	0.902	0.824	0.372	0.542	0.547	0.978	0.83
4GKXA	0.857	0.96	0.908	0.957	0.4	0.545	0.568	0.986	0.794
4GU3A	0	0.975	0.487	0.941	0	0	-0.03	0.535	0.048
4GYJA	1	0.977	0.989	0.977	0.364	0.533	0.596	0.994	0.575
4GZIA	0.8	0.98	0.89	0.975	0.571	0.667	0.664	0.963	0.603
4H04A	0.75	0.987	0.869	0.983	0.529	0.621	0.622	0.987	0.748
4H1GA	0.933	0.992	0.963	0.991	0.737	0.824	0.825	0.998	0.912
4HIZA	0	0.974	0.487	0.964	0	0	-0.017	0.718	0.022
4HJYA	0.789	0.988	0.889	0.967	0.882	0.833	0.817	0.963	0.885
4HLNA	0	0.968	0.484	0.952	0	0	-0.023	0.438	0.015
4HMEA	0.778	0.985	0.881	0.981	0.467	0.583	0.594	0.985	0.704
4I9EA	0.143	0.971	0.557	0.956	0.083	0.105	0.087	0.768	0.072
4J3SA	0.368	0.982	0.675	0.968	0.318	0.341	0.326	0.743	0.332
4JCWA	0.75	0.923	0.836	0.916	0.286	0.414	0.43	0.936	0.531
4JRNA	0.143	0.977	0.56	0.96	0.111	0.125	0.106	0.826	0.112
4KPMA	0.778	0.958	0.868	0.938	0.7	0.737	0.703	0.941	0.857
4KV3A	1	0.982	0.991	0.982	0.579	0.733	0.754	0.997	0.86
4KYRA	0.167	0.946	0.556	0.856	0.286	0.211	0.143	0.703	0.304
4KYTA	0	0.996	0.498	0.988	0	0	-0.006	0.445	0.008
4L6TB	0.25	0.897	0.573	0.848	0.167	0.2	0.123	0.822	0.304
4LO5B	0.167	0.998	0.582	0.986	0.5	0.25	0.283	0.571	0.182
4LYQA	0.769	0.973	0.871	0.966	0.476	0.588	0.59	0.981	0.784
4M1UF	0.429	0.893	0.661	0.8	0.5	0.462	0.341	0.76	0.466
4MY2A	1	0.985	0.992	0.985	0.632	0.774	0.789	0.999	0.975
4N2ZA	0.75	0.977	0.864	0.972	0.462	0.571	0.575	0.971	0.456
4NUFA	1	0.985	0.993	0.985	0.579	0.733	0.755	0.998	0.875
4NZ1A	0.667	0.967	0.817	0.96	0.316	0.429	0.442	0.911	0.43
4O7PB	0.625	0.977	0.801	0.971	0.333	0.435	0.443	0.974	0.44
4O8PA	0.667	0.976	0.821	0.967	0.462	0.545	0.539	0.972	0.66
4OAAA	0.125	0.977	0.551	0.959	0.1	0.111	0.091	0.959	0.217
4OJOB	0	0.983	0.491	0.974	0	0	-0.013	0.361	0.008
4OKDA	0.452	0.982	0.717	0.961	0.5	0.475	0.455	0.918	0.466
4ONTD	0.143	0.983	0.563	0.937	0.333	0.2	0.189	0.922	0.445
4OOZA	0.333	0.969	0.651	0.943	0.312	0.323	0.293	0.866	0.354
4OUJA	0.875	0.971	0.923	0.968	0.467	0.609	0.626	0.975	0.77
4OWLB	0.778	0.943	0.86	0.931	0.5	0.609	0.59	0.929	0.684
4P00A	0.097	0.984	0.54	0.946	0.214	0.133	0.119	0.761	0.181
4PEYA	0.571	0.966	0.769	0.956	0.308	0.4	0.399	0.917	0.363
4PMZA	1	0.973	0.986	0.974	0.556	0.714	0.735	0.996	0.892
4PYHA	0.538	0.943	0.741	0.925	0.304	0.389	0.369	0.935	0.437
4QRZA	0.909	0.973	0.941	0.971	0.5	0.645	0.662	0.991	0.769
4QVHA	1	0.979	0.99	0.98	0.478	0.647	0.684	0.999	0.943
4R2FA	0.727	0.969	0.848	0.962	0.4	0.516	0.522	0.973	0.63
4R9GA	0.727	0.977	0.852	0.97	0.471	0.571	0.571	0.978	0.707
4RCOA	0.3	0.984	0.642	0.948	0.5	0.375	0.362	0.804	0.431
4RFBA	0.133	0.983	0.558	0.918	0.4	0.2	0.196	0.405	0.145
4RGAA	0.091	0.979	0.535	0.954	0.111	0.1	0.077	0.472	0.07
6Q4ZA	1	0.97	0.985	0.971	0.471	0.64	0.676	0.996	0.836
6R41A	0	0.995	0.498	0.986	0	0	-0.006	0.751	0.027
6RUXA	0.833	0.975	0.904	0.973	0.357	0.5	0.535	0.982	0.414
6S21A	0.7	0.975	0.837	0.969	0.368	0.483	0.494	0.974	0.529
6SGFA	0.714	0.934	0.824	0.922	0.385	0.5	0.488	0.959	0.551
6SLMA	1	0.983	0.991	0.983	0.526	0.69	0.719	0.997	0.804
6SYUA	0.238	0.987	0.612	0.948	0.5	0.323	0.321	0.782	0.316
6T8KA	0.824	0.988	0.906	0.981	0.737	0.778	0.769	0.981	0.692
6U0ZA	0.091	0.969	0.53	0.932	0.111	0.1	0.066	0.708	0.099
6UB4A	0.25	0.95	0.6	0.927	0.143	0.182	0.153	0.562	0.084
6UPDA	0.667	0.966	0.816	0.955	0.429	0.522	0.513	0.918	0.686
6VT2A	0.261	0.992	0.627	0.951	0.667	0.375	0.397	0.912	0.494
6WN8E	0	0.95	0.475	0.91	0	0	-0.047	0.61	0.062
6WWXA	0.933	0.876	0.905	0.879	0.304	0.459	0.493	0.919	0.502
6X5TA	0.7	0.978	0.839	0.972	0.412	0.519	0.524	0.958	0.4
6XA5A	0.889	0.972	0.93	0.968	0.615	0.727	0.724	0.997	0.96
6XN2A	0.667	0.975	0.821	0.97	0.333	0.444	0.458	0.897	0.543
6XRXA	1	0.982	0.991	0.982	0.5	0.667	0.701	0.997	0.81
6Y5YA	0	0.996	0.498	0.975	0	0	-0.009	0.78	0.089
6YLJA	0.867	0.973	0.92	0.969	0.565	0.684	0.686	0.99	0.809
6ZAZB	0.125	0.997	0.561	0.982	0.4	0.19	0.216	0.946	0.259
6ZJRA	0.556	0.99	0.773	0.982	0.5	0.526	0.518	0.833	0.515
7B8HA	0.615	0.956	0.786	0.942	0.364	0.457	0.445	0.894	0.385
7BSMG	1	0.97	0.985	0.971	0.6	0.75	0.763	0.996	0.915
7BVHA	0.083	0.986	0.535	0.976	0.067	0.074	0.062	0.924	0.092
7BWCA	0.818	0.993	0.906	0.989	0.75	0.783	0.778	0.994	0.778
7CDXA	0.818	0.943	0.88	0.938	0.375	0.514	0.528	0.944	0.513
7DKWA	0.286	0.984	0.635	0.978	0.143	0.19	0.192	0.931	0.209
7E29A	1	0.984	0.992	0.984	0.579	0.733	0.755	0.997	0.825
7EE4A	0.833	0.915	0.874	0.907	0.526	0.645	0.615	0.892	0.75
7EIMA	0.167	0.987	0.577	0.977	0.13	0.146	0.136	0.859	0.088
7EXJA	0.917	0.993	0.955	0.992	0.688	0.786	0.79	0.997	0.842
7FH1A	0.067	1	0.533	0.984	1	0.125	0.256	0.657	0.174
7JJNA	1	0.978	0.989	0.979	0.45	0.621	0.663	0.994	0.604
7L1YA	0.786	0.957	0.871	0.947	0.524	0.629	0.615	0.893	0.631
7LR6A	0.7	0.971	0.836	0.965	0.368	0.483	0.492	0.873	0.572
7MK7A	1	0.97	0.985	0.97	0.421	0.593	0.639	0.99	0.607
7N6OA	0.75	0.988	0.869	0.982	0.643	0.692	0.685	0.986	0.749
7OMTA	1	0.97	0.985	0.971	0.417	0.588	0.636	0.997	0.843
7PODA	0.75	0.966	0.858	0.96	0.4	0.522	0.53	0.967	0.533
7PUGA	0.667	0.976	0.821	0.972	0.231	0.343	0.382	0.974	0.207
7PYUA	0.25	0.93	0.59	0.906	0.111	0.154	0.122	0.671	0.096
7QM2B	0.8	1	0.9	0.988	1	0.889	0.889	0.996	0.957
7RFTA	0.375	0.956	0.665	0.936	0.231	0.286	0.262	0.78	0.277
7RXCB	1	0.979	0.989	0.979	0.55	0.71	0.734	0.998	0.899
7SKAA	0.378	0.957	0.668	0.91	0.438	0.406	0.358	0.621	0.331
7U3DA	1	0.981	0.991	0.981	0.381	0.552	0.611	0.996	0.771
7UWWA	0.364	0.974	0.669	0.964	0.2	0.258	0.252	0.905	0.285
7VTLA	0.5	0.942	0.721	0.933	0.16	0.242	0.256	0.828	0.261
7W4BB	0.833	0.893	0.863	0.89	0.25	0.385	0.419	0.956	0.607
7WR3A	1	0.99	0.995	0.99	0.556	0.714	0.742	0.999	0.956
7X05A	0.5	0.986	0.743	0.983	0.214	0.3	0.32	0.983	0.41
7XS3A	0.444	0.966	0.705	0.951	0.286	0.348	0.332	0.955	0.461
7YHHA	0.273	0.72	0.496	0.583	0.3	0.286	-0.007	0.345	0.328
7YSHD	0.429	0.971	0.7	0.953	0.333	0.375	0.354	0.94	0.43
7Z64A	0.485	0.98	0.732	0.921	0.762	0.593	0.568	0.938	0.752
7ZNRA	0.382	0.987	0.685	0.945	0.684	0.491	0.486	0.943	0.624
7ZY9A	0.692	0.945	0.819	0.934	0.36	0.474	0.469	0.962	0.66
8ARTA	0.875	0.987	0.931	0.982	0.737	0.8	0.794	0.993	0.839
8AXIA	0.333	0.986	0.659	0.968	0.385	0.357	0.342	0.858	0.368
8BF3A	0.625	0.973	0.799	0.965	0.357	0.455	0.456	0.966	0.631
8BGOA	0.5	0.969	0.734	0.951	0.385	0.435	0.414	0.9	0.322
8DCGA	0	0.973	0.486	0.96	0	0	-0.019	0.609	0.019
8DZDA	0.1	0.955	0.528	0.885	0.167	0.125	0.07	0.702	0.231
8EOGD	0.3	0.99	0.645	0.976	0.4	0.343	0.334	0.714	0.205
8H68A	0.882	0.98	0.931	0.978	0.556	0.682	0.69	0.989	0.826
8IBTA	0.778	0.984	0.881	0.981	0.389	0.519	0.542	0.989	0.543
8IP1A	0.269	0.994	0.631	0.956	0.7	0.389	0.417	0.921	0.547
8IUCA	0.4	0.988	0.694	0.974	0.429	0.414	0.401	0.962	0.47
8J3YA	0.667	0.979	0.823	0.964	0.6	0.632	0.614	0.972	0.586
8JMHA	0.438	0.995	0.716	0.973	0.778	0.56	0.571	0.941	0.612
8PXVB	0.818	0.99	0.904	0.987	0.6	0.692	0.695	0.994	0.684
8SDBA	0.28	0.941	0.61	0.913	0.171	0.212	0.175	0.723	0.107
8WR2B	0	0.954	0.477	0.935	0	0	-0.031	0.519	0.022

## Sheet: TS53_Experimental
TS53_Experimental
Protein chain	SN	SP	BACC	ACC	PREC	F1	MCC	AUC	AUPR
4C3XB	0	0.988	0.494	0.97	0	0	-0.015	0.572	0.031
4D5BA	0.053	0.976	0.514	0.92	0.125	0.074	0.043	0.756	0.135
4FE9A	0.556	0.97	0.763	0.962	0.278	0.37	0.376	0.95	0.377
4MY2A	1	0.987	0.994	0.987	0.667	0.8	0.811	0.999	0.959
4NZ1A	0.667	0.97	0.818	0.963	0.333	0.444	0.455	0.921	0.445
4O7PB	0.75	0.984	0.867	0.98	0.462	0.571	0.579	0.977	0.5
4O8PA	0.778	0.98	0.879	0.974	0.538	0.636	0.635	0.971	0.591
4OJOB	0	0.987	0.493	0.978	0	0	-0.011	0.376	0.008
4OKDA	0.452	0.979	0.715	0.959	0.467	0.459	0.438	0.925	0.526
4ONTD	0.143	0.992	0.567	0.944	0.5	0.222	0.246	0.911	0.397
4OOZA	0.467	0.969	0.718	0.948	0.389	0.424	0.399	0.874	0.282
4PEYA	0.571	0.964	0.768	0.954	0.296	0.39	0.391	0.919	0.379
4QVHA	1	0.985	0.992	0.985	0.55	0.71	0.736	0.999	0.941
4R2FA	0.727	0.974	0.851	0.967	0.444	0.552	0.553	0.969	0.566
6S21A	0.7	0.983	0.842	0.977	0.467	0.56	0.561	0.974	0.563
6WWXA	0.933	0.88	0.907	0.883	0.311	0.467	0.499	0.923	0.502
6XA5A	1	0.949	0.975	0.952	0.5	0.667	0.689	0.998	0.966
6XRXA	1	0.983	0.992	0.984	0.526	0.69	0.719	0.998	0.847
7BSMG	1	0.97	0.985	0.971	0.6	0.75	0.763	0.999	0.976
7DKWA	0.286	0.986	0.636	0.979	0.154	0.2	0.2	0.929	0.196
7E29A	1	0.984	0.992	0.984	0.579	0.733	0.755	0.998	0.841
7EE4A	0.917	0.896	0.906	0.898	0.5	0.647	0.631	0.905	0.729
7EIMA	0.222	0.987	0.605	0.978	0.174	0.195	0.186	0.844	0.084
7EXJA	0.75	0.994	0.872	0.99	0.692	0.72	0.716	0.993	0.783
7FH1A	0.067	1	0.533	0.984	1	0.125	0.256	0.621	0.284
7JJNA	1	0.976	0.988	0.977	0.429	0.6	0.647	0.995	0.645
7L1YA	0.786	0.974	0.88	0.963	0.647	0.71	0.694	0.89	0.624
7MK7A	1	0.975	0.988	0.976	0.471	0.64	0.677	0.991	0.655
7PODA	0.75	0.947	0.849	0.941	0.3	0.429	0.451	0.971	0.602
7PUGA	0.667	0.977	0.822	0.973	0.24	0.353	0.39	0.98	0.265
7QM2B	0.7	1	0.85	0.982	1	0.824	0.829	0.997	0.967
7RFTA	0.5	0.965	0.732	0.949	0.333	0.4	0.383	0.838	0.318
7RXCB	1	0.979	0.989	0.979	0.55	0.71	0.734	0.999	0.934
7UWWA	0.455	0.955	0.705	0.946	0.152	0.227	0.241	0.933	0.367
7VTLA	0.625	0.932	0.778	0.925	0.167	0.263	0.296	0.874	0.221
7W4BB	0.833	0.907	0.87	0.904	0.278	0.417	0.447	0.956	0.622
7WR3A	1	0.992	0.996	0.992	0.625	0.769	0.788	1	0.97
7X05A	0.5	0.986	0.743	0.983	0.214	0.3	0.32	0.984	0.521
7XS3A	0.444	0.966	0.705	0.951	0.286	0.348	0.332	0.968	0.52
7YHHA	0.273	0.52	0.396	0.444	0.2	0.231	-0.194	0.335	0.317
7Z64A	0.606	0.971	0.789	0.928	0.741	0.667	0.631	0.947	0.782
8ARTA	0.938	0.981	0.959	0.98	0.682	0.789	0.79	0.993	0.84
8AXIA	0.467	0.989	0.728	0.975	0.538	0.5	0.489	0.874	0.486
8BF3A	0.625	0.97	0.797	0.962	0.333	0.435	0.439	0.97	0.674
8BGOA	0.5	0.973	0.736	0.955	0.417	0.455	0.433	0.927	0.406
8DZDA	0.1	0.946	0.523	0.877	0.143	0.118	0.055	0.609	0.204
8EOGD	0.35	0.991	0.671	0.978	0.467	0.4	0.393	0.713	0.208
8H68A	0.941	0.979	0.96	0.978	0.552	0.696	0.711	0.989	0.818
8IP1A	0.346	0.994	0.67	0.96	0.75	0.474	0.493	0.913	0.521
8IUCA	0.533	0.986	0.76	0.976	0.471	0.5	0.489	0.955	0.476
8J3YA	0.556	0.981	0.768	0.962	0.588	0.571	0.552	0.971	0.627
8JMHA	0.5	0.987	0.744	0.968	0.615	0.552	0.538	0.95	0.594
8PXVB	0.818	0.987	0.903	0.984	0.529	0.643	0.651	0.994	0.772

## Sheet: TS53_ESMFold
TS53_ESMFold
Protein chain	SN	SP	BACC	ACC	PREC	F1	MCC	AUC	AUPR
4C3XB	0	0.978	0.489	0.96	0	0	-0.02	0.553	0.028
4D5BA	0.053	0.966	0.509	0.91	0.091	0.067	0.024	0.76	0.134
4FE9A	0.556	0.968	0.762	0.96	0.263	0.357	0.365	0.962	0.309
4MY2A	1	0.983	0.991	0.983	0.6	0.75	0.768	0.999	0.975
4NZ1A	0.667	0.959	0.813	0.953	0.273	0.387	0.407	0.911	0.43
4O7PB	0.625	0.977	0.801	0.971	0.333	0.435	0.443	0.973	0.44
4O8PA	0.667	0.976	0.821	0.967	0.462	0.545	0.539	0.973	0.682
4OJOB	0	0.983	0.491	0.974	0	0	-0.013	0.36	0.008
4OKDA	0.452	0.979	0.715	0.959	0.467	0.459	0.438	0.919	0.467
4ONTD	0.143	0.983	0.563	0.937	0.333	0.2	0.189	0.921	0.438
4OOZA	0.333	0.969	0.651	0.943	0.312	0.323	0.293	0.867	0.356
4PEYA	0.571	0.963	0.767	0.953	0.286	0.381	0.383	0.917	0.358
4QVHA	1	0.979	0.99	0.98	0.478	0.647	0.684	0.999	0.943
4R2FA	0.727	0.969	0.848	0.962	0.4	0.516	0.522	0.972	0.61
6S21A	0.7	0.971	0.835	0.965	0.333	0.452	0.468	0.973	0.529
6WWXA	0.933	0.872	0.903	0.875	0.298	0.452	0.486	0.918	0.505
6XA5A	0.889	0.972	0.93	0.968	0.615	0.727	0.724	0.997	0.96
6XRXA	1	0.982	0.991	0.982	0.5	0.667	0.701	0.997	0.805
7BSMG	1	0.97	0.985	0.971	0.6	0.75	0.763	0.996	0.915
7DKWA	0.429	0.984	0.706	0.979	0.2	0.273	0.284	0.932	0.21
7E29A	1	0.984	0.992	0.984	0.579	0.733	0.755	0.997	0.807
7EE4A	0.833	0.915	0.874	0.907	0.526	0.645	0.615	0.894	0.747
7EIMA	0.167	0.987	0.577	0.977	0.13	0.146	0.136	0.858	0.086
7EXJA	0.917	0.99	0.953	0.989	0.611	0.733	0.744	0.997	0.839
7FH1A	0.067	1	0.533	0.984	1	0.125	0.256	0.66	0.177
7JJNA	1	0.978	0.989	0.979	0.45	0.621	0.663	0.994	0.604
7L1YA	0.786	0.957	0.871	0.947	0.524	0.629	0.615	0.894	0.632
7MK7A	1	0.97	0.985	0.97	0.421	0.593	0.639	0.99	0.607
7PODA	0.75	0.966	0.858	0.96	0.4	0.522	0.53	0.966	0.521
7PUGA	0.667	0.976	0.821	0.972	0.231	0.343	0.382	0.975	0.209
7QM2B	0.8	1	0.9	0.988	1	0.889	0.889	0.996	0.957
7RFTA	0.375	0.956	0.665	0.936	0.231	0.286	0.262	0.782	0.277
7RXCB	1	0.979	0.989	0.979	0.55	0.71	0.734	0.998	0.899
7UWWA	0.364	0.971	0.667	0.96	0.182	0.242	0.239	0.907	0.323
7VTLA	0.5	0.942	0.721	0.933	0.16	0.242	0.256	0.828	0.261
7W4BB	0.833	0.893	0.863	0.89	0.25	0.385	0.419	0.956	0.607
7WR3A	1	0.99	0.995	0.99	0.556	0.714	0.742	0.999	0.956
7X05A	0.5	0.986	0.743	0.983	0.214	0.3	0.32	0.983	0.41
7XS3A	0.444	0.966	0.705	0.951	0.286	0.348	0.332	0.955	0.46
7YHHA	0.273	0.72	0.496	0.583	0.3	0.286	-0.007	0.345	0.328
7Z64A	0.485	0.98	0.732	0.921	0.762	0.593	0.568	0.937	0.751
8ARTA	0.938	0.984	0.961	0.982	0.714	0.811	0.81	0.993	0.839
8AXIA	0.333	0.984	0.659	0.967	0.357	0.345	0.328	0.858	0.367
8BF3A	0.625	0.973	0.799	0.965	0.357	0.455	0.456	0.966	0.633
8BGOA	0.5	0.969	0.734	0.951	0.385	0.435	0.414	0.9	0.327
8DZDA	0.1	0.955	0.528	0.885	0.167	0.125	0.07	0.7	0.23
8EOGD	0.35	0.989	0.67	0.976	0.412	0.378	0.367	0.716	0.204
8H68A	0.882	0.98	0.931	0.978	0.556	0.682	0.69	0.99	0.827
8IP1A	0.269	0.994	0.631	0.956	0.7	0.389	0.417	0.921	0.547
8IUCA	0.4	0.988	0.694	0.974	0.429	0.414	0.401	0.962	0.467
8J3YA	0.667	0.979	0.823	0.964	0.6	0.632	0.614	0.972	0.587
8JMHA	0.438	0.995	0.716	0.973	0.778	0.56	0.571	0.941	0.613
8PXVB	0.818	0.99	0.904	0.987	0.6	0.692	0.695	0.994	0.675

## Sheet: TS37_AlphaFold
TS37_AlphaFold
Protein chain	SN	SP	BACC	ACC	PREC	F1	MCC	AUC	AUPR
A0A172U6X0	0.5	0.968	0.734	0.958	0.25	0.333	0.334	0.955	0.233
A0A6M7H989	0.417	0.963	0.69	0.934	0.385	0.4	0.365	0.905	0.511
E8MGH8	0.5	0.983	0.742	0.979	0.214	0.3	0.318	0.979	0.539
G8JZT0	0.25	0.971	0.61	0.956	0.154	0.19	0.175	0.911	0.236
P04385	0.429	0.99	0.709	0.983	0.375	0.4	0.392	0.988	0.477
P0AEE5	0.875	0.966	0.921	0.964	0.389	0.538	0.57	0.988	0.666
P0AER0	0	0.982	0.491	0.95	0	0	-0.024	0.75	0.134
P0AGF4	0.833	0.994	0.914	0.992	0.625	0.714	0.718	0.996	0.732
P32170	0.333	0.985	0.659	0.976	0.25	0.286	0.277	0.867	0.269
P52790	0.044	0.998	0.521	0.951	0.5	0.082	0.138	0.777	0.313
P76015	0.333	0.98	0.657	0.969	0.222	0.267	0.257	0.972	0.462
P9WMW9	0.217	0.987	0.602	0.932	0.556	0.312	0.319	0.866	0.443
Q7KWJ5	1	0.994	0.997	0.994	0.667	0.8	0.814	1	1
Q7M537	0.571	0.983	0.777	0.976	0.333	0.421	0.425	0.981	0.412
Q868M7	0.55	0.958	0.754	0.921	0.564	0.557	0.514	0.868	0.472
Q8GJ44	0.571	0.943	0.757	0.939	0.098	0.167	0.218	0.899	0.11
Q8LQ68	0.571	0.988	0.78	0.982	0.4	0.471	0.469	0.927	0.406
Q8WZA1	0.429	0.977	0.703	0.965	0.286	0.343	0.333	0.862	0.187
Q96C23	0.5	0.994	0.747	0.982	0.667	0.571	0.569	0.987	0.581
Q9AQS0	0.7	0.992	0.846	0.989	0.5	0.583	0.586	0.992	0.722
Q9BWP8	0.833	0.981	0.907	0.978	0.5	0.625	0.636	0.992	0.804
Q9FXT4	0.889	0.988	0.938	0.986	0.615	0.727	0.733	0.993	0.842
Q9KG76	0.706	0.989	0.847	0.984	0.522	0.6	0.599	0.971	0.59
Q9LT15	1	0.99	0.995	0.99	0.545	0.706	0.735	0.998	0.855
Q9RFR0	0.263	0.976	0.62	0.942	0.357	0.303	0.277	0.83	0.271
A0A0H3KNE7	0.857	0.972	0.915	0.969	0.462	0.6	0.616	0.982	0.794
F0M433	0.833	0.974	0.904	0.972	0.333	0.476	0.517	0.977	0.77
P39325	0.7	0.984	0.842	0.975	0.583	0.636	0.626	0.976	0.616
P45548	0	0.975	0.488	0.952	0	0	-0.025	0.332	0.019
P83790	0.889	0.89	0.89	0.89	0.5	0.64	0.615	0.935	0.556
Q39487	0.556	0.988	0.772	0.959	0.769	0.645	0.633	0.886	0.69
Q3JWH7	0.385	0.992	0.688	0.96	0.714	0.5	0.506	0.968	0.562
Q99003	0	0.997	0.499	0.974	0	0	-0.008	0.968	0.399
A0QYB3	0.833	0.974	0.904	0.971	0.357	0.5	0.535	0.995	0.872
A3T0D1	0.625	0.994	0.809	0.985	0.714	0.667	0.66	0.997	0.887
Q128M1	0.273	0.991	0.632	0.967	0.5	0.353	0.354	0.935	0.529
Q16BC9	0.75	0.997	0.873	0.991	0.857	0.8	0.797	0.993	0.858

## Sheet: TS37_ESMFold
TS37_ESMFold
Protein chain	SN	SP	BACC	ACC	PREC	F1	MCC	AUC	AUPR
A0A172U6X0	0.667	0.964	0.815	0.958	0.286	0.4	0.419	0.963	0.267
A0A6M7H989	0.417	0.991	0.704	0.96	0.714	0.526	0.527	0.918	0.637
E8MGH8	0.667	0.982	0.824	0.979	0.25	0.364	0.4	0.981	0.593
G8JZT0	0.25	0.971	0.61	0.956	0.154	0.19	0.175	0.913	0.255
P04385	0.571	0.99	0.781	0.985	0.444	0.5	0.496	0.991	0.605
P0AEE5	1	0.969	0.985	0.97	0.444	0.615	0.656	0.988	0.696
P0AER0	0.111	0.974	0.543	0.947	0.125	0.118	0.09	0.776	0.145
P0AGF4	0.5	0.992	0.746	0.986	0.429	0.462	0.456	0.992	0.604
P32170	0.333	0.966	0.65	0.957	0.125	0.182	0.186	0.865	0.185
P52790	0.067	0.998	0.532	0.952	0.6	0.12	0.189	0.782	0.312
P76015	0.5	0.989	0.744	0.98	0.429	0.462	0.453	0.975	0.408
P9WMW9	0.13	0.993	0.562	0.932	0.6	0.214	0.258	0.858	0.436
Q7KWJ5	1	0.994	0.997	0.994	0.667	0.8	0.814	0.999	0.948
Q7M537	0.857	0.978	0.918	0.976	0.375	0.522	0.558	0.981	0.427
Q868M7	0.55	0.958	0.754	0.921	0.564	0.557	0.514	0.852	0.458
Q8GJ44	0.571	0.949	0.76	0.945	0.108	0.182	0.232	0.905	0.181
Q8LQ68	0.571	0.986	0.779	0.98	0.364	0.444	0.446	0.937	0.44
Q8WZA1	0.5	0.967	0.734	0.958	0.25	0.333	0.334	0.842	0.16
Q96C23	0.25	0.997	0.624	0.98	0.667	0.364	0.4	0.986	0.572
Q9AQS0	0.7	0.988	0.844	0.985	0.389	0.5	0.515	0.992	0.687
Q9BWP8	0.833	0.977	0.905	0.974	0.455	0.588	0.604	0.991	0.788
Q9FXT4	0.889	0.993	0.941	0.99	0.727	0.8	0.799	0.995	0.87
Q9KG76	0.647	0.989	0.818	0.983	0.5	0.564	0.561	0.965	0.522
Q9LT15	1	0.99	0.995	0.99	0.545	0.706	0.735	0.999	0.897
Q9RFR0	0.263	0.974	0.618	0.94	0.333	0.294	0.265	0.825	0.26
A0A0H3KNE7	0.857	0.976	0.917	0.973	0.5	0.632	0.643	0.987	0.838
F0M433	0.833	0.974	0.904	0.972	0.333	0.476	0.517	0.975	0.769
P39325	0.6	0.984	0.792	0.972	0.545	0.571	0.558	0.97	0.59
P45548	0	0.979	0.489	0.955	0	0	-0.023	0.333	0.019
P83790	0.667	0.918	0.792	0.89	0.5	0.571	0.517	0.936	0.589
Q39487	0.611	0.988	0.8	0.963	0.786	0.688	0.674	0.892	0.705
Q3JWH7	0.385	0.987	0.686	0.956	0.625	0.476	0.469	0.963	0.573
Q99003	0.125	0.997	0.561	0.977	0.5	0.2	0.242	0.971	0.437
A0QYB3	1	0.974	0.987	0.974	0.4	0.571	0.624	0.996	0.9
A3T0D1	0.875	0.991	0.933	0.988	0.7	0.778	0.777	0.998	0.912
Q128M1	0.727	0.981	0.854	0.973	0.571	0.64	0.631	0.945	0.591
Q16BC9	0.75	0.987	0.869	0.982	0.6	0.667	0.662	0.993	0.824
